# Supplementary material for: The Effect of Flake Production and In Vitro Digestion on Releasing Minerals and Trace Elements from Wheat Flakes: The Extended Study of Dietary Intakes for Individual Life Stage Groups
Source: Nutrients. 2023 May 28;15(11):2509. doi: 10.3390/nu15112509 (PMC10255177; doi:10.3390/nu15112509)
Supplement: Supplementary file 1 [file nutrients-15-02509-s001.zip]

Archive with 1 entries (1 files):
- nutrients-2393874-supplementary.pdf
